# Supplementary material for: A mouse model of Weaver syndrome displays overgrowth and excess osteogenesis reversible with KDM6A/6B inhibition
Source: JCI Insight. 2024 Jan 9;9(1):e173392. doi: 10.1172/jci.insight.173392 (PMC10906465; doi:10.1172/jci.insight.173392)
Supplement: Supporting data values [file jciinsight-9-173392-s131.xlsx]

## Sheet: Fig1D
+/+	R684C/+	R684C/ R684C
1.17253	0.998053	1.12003
0.908248	1.32705	1.12003
0.88245	1.3154	1.23881
1.03677	1.13711	1.21072

## Sheet: Fig1E
+/+	R684C/+	R684C/ R684C
1.13687	0.637973	0.25794
0.994715	0.513863	0.20795
1.02984	0.700829	0.183878
0.838576	0.751362	0.257513

## Sheet: Fig1F
	+/+	+/+	+/+	+/+	+/+	+/+	+/+	+/+	+/+	+/+	+/+	+/+	+/+	+/+	R684C/+	R684C/+	R684C/+	R684C/+	R684C/+	R684C/+	R684C/+	R684C/+	R684C/+	R684C/+	R684C/+	R684C/+	R684C/+	R684C/+
Male	23.3	20.8	22.3	23.8	22.3	23.3	22.3	21.4	22.6	23.9	24.1	24.5	23.9	22.9	22.8	21.1	23.9	24.2	22.8	23.8	23.4	24.6
Female	18	19.7	18.3	18.4	18.3	18.4	17.7	17.2	18.3						19.3	19.2	18.6	19.8	19.1	18.9	19.4	19.4	19.5	20.2

## Sheet: Fig2B
	+/+	+/+	+/+	+/+	+/+	+/+	+/+	+/+	+/+	+/+	+/+	+/+	+/+	+/+	R684C/+	R684C/+	R684C/+	R684C/+	R684C/+	R684C/+	R684C/+	R684C/+	R684C/+	R684C/+	R684C/+	R684C/+	R684C/+	R684C/+
Male	15.23	14.65	14.9	15.1	15.26	15.13	14.89	14.42	15.1	15.17	15.43	15.31	15.24	15.15	15.11	14.58	15.07	15.22	14.82	15.35	14.94	15.15
Female	14.29	14.59	14.37	14.41	14.06	14.53	14.15	14.7	14.6						14.75	14.66	14.4	14.55	14.06	14.52	14.61	14.5	14.71	14.63

## Sheet: Fig2D
	+/+	+/+	+/+	+/+	+/+	+/+	+/+	+/+	+/+	+/+	+/+	+/+	+/+	+/+	R684C/+	R684C/+	R684C/+	R684C/+	R684C/+	R684C/+	R684C/+	R684C/+	R684C/+	R684C/+	R684C/+	R684C/+	R684C/+	R684C/+
Male	1.90562	1.81259	1.84588	2.13384	1.88355	1.90609	1.92489	1.69875	1.82945	1.7844	1.95	1.90228	1.89371	1.70056	2.01205	1.37922	2.40121	2.3293	2.0077	2.2724	2.07998	2.17941
Female	1.57995	1.48293	1.54395	1.60171	1.47537	1.51886	1.4195	1.52359	1.50765						1.86402	1.82756	1.87977	1.78779	1.77489	1.70401	1.75643	1.74306	1.7841	1.73956

## Sheet: Fig2E
	+/+	+/+	+/+	+/+	+/+	+/+	+/+	+/+	+/+	+/+	+/+	+/+	+/+	+/+	R684C/+	R684C/+	R684C/+	R684C/+	R684C/+	R684C/+	R684C/+	R684C/+	R684C/+	R684C/+	R684C/+	R684C/+	R684C/+	R684C/+
Male	43.7254	39.8386	40.8174	46.1562	45.6701	47.8771	46.5918	43.0993	45.4891	44.4233	45.0913	42.4128	46.2346	45.6644	44.0859	58.4729	42.833	42.7643	41.8673	43.3053	43.8269	44.005
Female	41.2424	42.1045	40.8517	40.8888	40.0788	42.0157	41.0969	41.0977	43.5937						41.9389	41.0148	37.9068	38.1767	39.8442	40.3049	38.2885	40.3233	40.3072	42.09

## Sheet: Fig2F
	+/+	+/+	+/+	+/+	+/+	+/+	+/+	+/+	+/+	+/+	+/+	+/+	+/+	+/+	R684C/+	R684C/+	R684C/+	R684C/+	R684C/+	R684C/+	R684C/+	R684C/+	R684C/+	R684C/+	R684C/+	R684C/+	R684C/+	R684C/+
Male	174.64	154.93	160.89	194.79	183.78	194.19	184.95	165.05	179.92	172.55	183.59	168.66	187.36	174.24	181.66	108.91	188.23	183.7	164.32	182.81	184.95	187
Female	151.21	149.75	148.93	151.43	140.91	153.61	123.69	147.33	155.67						167.38	160.36	148.05	145.44	152.97	151.96	146.84	155.14	157.64	162.76

## Sheet: Fig3B
	+/+	+/+	+/+	+/+	+/+	+/+	+/+	+/+	+/+	R684C/+	R684C/+	R684C/+	R684C/+	R684C/+	R684C/+	R684C/+	R684C/+	R684C/+
Male	2.73481	5.65067	3.19893	4.51992	5.6045					3.8359	4.32383	5.01798	4.99696	4.36693
Female	2.52823	1.25885	3.05805	2.42133	2.63433	2.72767				3.53776	3.48352	5.34439	6.30128	3.06814	5.43981	5.27803	4.77043	3.67693

## Sheet: Fig3C
	+/+	+/+	+/+	+/+	+/+	+/+	+/+	+/+	+/+	R684C/+	R684C/+	R684C/+	R684C/+	R684C/+	R684C/+	R684C/+	R684C/+	R684C/+
Male	3.79783	1.53333	1.14283	1.32711	1.75908					2.752	3.68225	3.72583	2.72489	3.49667
Female	1.70793	1.30617	1.951	1.57525	2.27042	1.47367				2.93567	2.8705	2.46667	1.99567	1.85	3.04756	2.2915	1.98467	1.52767

## Sheet: Fig3E
	+/+	+/+	+/+	+/+	+/+	+/+	+/+	+/+	+/+	+/+	+/+	+/+	R684C/+	R684C/+	R684C/+	R684C/+	R684C/+	R684C/+	R684C/+	R684C/+	R684C/+	R684C/+	R684C/+	R684C/+
Male	0.625	0.117667	0.447333	0.088	0.681667	1.137	0.159	0.317	0.4695	0.1445	0.622	0.338	3.215	3.30067	1.84233	2.70067	1.48433	2.47867	1.566	1.712	2.227	1.5225	1.7995	0.986
Female	1.85867	2.33333	1.66033	1.579	2.18033	2.06233	0.532						2.49333	1.99633	1.928	2.48	2.704	3.434	2.64533

[truncated: 25 more sheets: Fig5C, S1, S2A, S2B, S2C, S2D, S2E, S3A, S3B, S3C, S3D, S3E, S3F, S3G, S3H, S6A, S6B, S6D, S8A, S8B …]
